# Supplementary material for: Using the integration of human resource management strategies at district level to improve workforce performance: analysis of workplan designs in three African countries
Source: Hum Resour Health. 2023 Jul 24;21:57. doi: 10.1186/s12960-023-00838-0 (PMC10367416; doi:10.1186/s12960-023-00838-0)
Supplement: Supplementary file 3 — Additional file 3. Analysis of district workplans strategies [file 12960_2023_838_MOESM3_ESM.xlsx]

## Sheet: Workplans
Country	District Group	District	Cycle	Type of problem	Problem statement	availability	direction	compet- encies	Reward/Sanction (Incent- ives)	HS	Gender	Indicators	#HR strategies	# HR/HS strategies
							Both strategy and activities reviewed
Ghana	1	Fantekwa	1	SD	Low OPD attendance	1	1	1	1	1	1	1	4	5
Ghana	1	Yilo	1	SD	low case detection of neglected tropical disease (Yaws)	1	1	1	1	1	1	1	4	5
Ghana	1	Suhum	1	SD	Low ANC coverage	1	1	1	1	1	1	1	4	5
Ghana	1	Fantekwa	2	SD	Low TB case detection	1	1	1	1	1	1	0	4	5
Ghana	1	Yilo	2	SD	Low NTDs case detection (Buruli ulcer and leprosy)	1	1	1	1	1	1	1	4	5
Ghana	1	Suhum	2	SD	Low ANC coverage	1	1	1	1	1	1	1	4	4
Ghana	2	Ayensuano	1	SD	low ANC coverage	1	1	1	1	1	1	1	4	5
Ghana	2	East Akim	1	SD	low ANC coverage	1	1	1	1	1	1	1	4	5
Ghana	2	Lower Manya Krobo	1	SD	low Td2+ coverage	1	1	1	1	1	1	1	4	5
Ghana	3	Akwapim South	1	SD	Low TB case detection	0	1	1	1	1	1	1	3	4
Ghana	3	Nsawam-Adoagyiri	1	SD	Low TB case detection	1	1	1	0	1	1	1	3	4
Ghana	3	Atiwa East	1	SD	Yellow fever case detection	1	1	1	1	0	1	1	4	5
Ghana	3	Atiwa West	1	SD	Moderate anaemia in pregnancy	1	1	1	0	1	1	1	3	5
Malawi	1	Ntchisi	1	HR	90% of officers (grade K) did not develop workplans	0	1	1	1	1	1	1	3	4
Malawi	1	Dowa	1	HR	100% of health facilities were not supervised in 2017/18	1	0	1	1	1	1	1	3	4
Malawi	1	Salima	1	HR	50% + health facilities were not supervised in 2017/18	0	1	1	0	1	1	1	2	3
Malawi	1	Ntchisi	2	GM	100% of departments not submitting descriptive reports	0	1	1	1	0	1	1	3	3
Malawi	1	Dowa	2	HR	80% of facilities in Dowa were not supervised in 2019/2020	0	1	1	1	0	0	1	3	3
Malawi	1	Salima	2	HR	100% of senior health staff NOT appraised in the year 2018-2019	0	1	1	0	0	1	1	2	2
Malawi	2	Machinga	1	GM	Late data entry to DHS2 information system	0	1	1	0	1	1	1	2	3
Malawi	2	Mangochi	1	HR	Lack of regular staff appraisals	0	1	0	1	1	1	1	2	3
Malawi	2	Zomba	1	HR	Poor leadership skills in health facilities	0	1	1	0	1	1	1	2	3
Malawi	3	Mzimba South	1	HR	62% of health facilities not supervised (July to December 2020)	0	1	1	0	1	1	1	2	3
Malawi	3	Nkhata Bay	1	SD	100% of remote outreach clinics not conducted in 2020	0	1	0	1	1	0	1	2	3
Malawi	3	Rumphi	1	HR	72% of the health facilities not supervised in Q4 2019/2020	0	1	1	0	1	1	1	2	3
Uganda	1	Nakaseke	1	HR	high level of absenteeism	1	1	1	1	1	1	1	4	5
Uganda	1	Wakiso	1	HR	high-level absenteeism among health workers	1	1	1	1	1	1	1	4	5
Uganda	1	Luwero	1	SD	low TB cure rate	1	1	1	0	1	1	1	3	4
Uganda	1	Nakaseke	2	HR	High level of authorised and unauthorised HW absenteeism	0	1	1	1	1	1	1	3	4
Uganda	1	Wakiso	2	HR	high-level absenteeism among health workers	1	1	1	1	1	1	1	4	5
Uganda	1	Luwero	2	SD	low TB cure rate	0	1	1	1	1	1	1	3	4
Uganda	1	Nakaseke	3	HR	80% of HWs at HC IVs had incomplete performance management	0	1	1	1	0	1	1	3	3
Uganda	1	Wakiso	3	HR	32.5% of health workers at HC-IV level had poor quality plans	0	1	1	0	0	1	1	2	2
Uganda	1	Luwero	3	HR	100% of health facility I/Cs had deficient HR management skills	0	1	1	0	0	1	1	2	2
Uganda	2	Kabarole	1	SD	high number of fresh still births	1	1	1	0	1	1	1	3	4
Uganda	2	Bunyangabu	1	SD	low level of ANC coverage	1	1	1	1	1	1	1	4	5
Uganda	2	Ntoroko	1	SD	low attendance of ANC-1	1	1	0	1	1	1	1	3	4
Uganda	2	Kabarole	2	HR	70% of health workers without performance plans in 2019/2020	0	1	1	0	0	1	1	2	2
Uganda	2	Bunyangabu	2	SD	High malaria positivity rate of 37% (July 2019 - June 2020)	0	1	1	0	1	1	1	2	3
Uganda	2	Ntoroko	2	HR	61% of health workers were not appraised	0	1	1	0	0	1	1	2	2
Uganda	3	Luuka	1	HR	60% of staff not appraised in the last financial year	0	1	1	0	0	1	1	2	2
Uganda	3	Jinja	1	SD	low percentage (67%) of fully immunised children	0	1	1	1	1	1	1	3	4
Uganda	3	Buikwe	1	HR	Quality of 84% of appraisals poor	0	1	1	0	0	0	1	2	2
43		Totals				20	42	40	26	32	40	42
